# Supplementary material for: Choline Regulates SOX4 through miR-129-5p and Modifies H3K27me3 in the Developing Cortex
Source: Nutrients. 2023 Jun 16;15(12):2774. doi: 10.3390/nu15122774 (PMC10304412; doi:10.3390/nu15122774)
Supplement: Supplementary file 1 [file nutrients-15-02774-s001.zip]

Archive with 1 entries (1 files):
- nutrients-2438266-supplementary.pdf
